# Supplementary material for: Lessons from SARS-CoV-2 in India: A data-driven framework for pandemic resilience
Source: Sci Adv. 2022 Jun 17;8(24):eabp8621. doi: 10.1126/sciadv.abp8621 (PMC9205583; doi:10.1126/sciadv.abp8621)
Supplement: Supplementary file 3 — Data file S1 [file sciadv.abp8621_data_file_s1.zip]

Archive with 1 entries (1 files):
- sciadv.abp8621_data_file_s1.xlsx
