# Supplementary material for: Lessons from SARS-CoV-2 in India: A data-driven framework for pandemic resilience
Source: Sci Adv. 2022 Jun 17;8(24):eabp8621. doi: 10.1126/sciadv.abp8621 (PMC9205583; doi:10.1126/sciadv.abp8621)
Supplement: Supplementary file 3 — Data file S1 [file sciadv.abp8621_data_file_s1.zip › sciadv.abp8621_data_file_s1.xlsx]

## Sheet: Table of Contents
Supplemental references for
Lessons from SARS-CoV-2 in India: A data-driven framework for pandemic resilience
Table of contents
Table R1	All in-text references throughout the supplementary materials with their corresponding reference number and order in which they appear
Table R2	References corresponding to COVID-19 interventions in Maharashtra (Table S1)
Table R3	References corresponding to COVID-19 interventions in India (Table S2)
Table R4	References corresponding to COVID-19 interventions described in Table S3
Table R5	References corresponding to COVID-19 interventions described in Table S14

## Sheet: Table R1
Table R1. All in-text references throughout the supplementary materials with their corresponding reference number and order in which they appear
Reference number	Appearance in supplement	Reference
16	1	COVID-19 India, COVID-19 Tracker Updates for India for State-wise and District-wise data. COVID19 India (2020), (available at https://www.covid19india.org/).
74	2	Unique Identification Authority of India, “State/UT wise Aadhar Saturation” (2020), (available at https://uidai.gov.in/images/state-wise-aadhaar-saturation.pdf).
5	3	D. Ray, M. Salvatore, R. Bhattacharyya, L. Wang, J. Du, S. Mohammed, S. Purkayastha, A. Halder, A. Rix, D. Barker, M. Kleinsasser, Y. Zhou, D. Bose, P. Song, M. Banerjee, V. Baladandayuthapani, P. Ghosh, B. Mukherjee, Predictions, Role of Interventions and Effects of a Historic National Lockdown in India’s Response to the the COVID-19 Pandemic: Data Science Call to Arms. Harv. Data Sci. Rev. (202…
60	4	S. Purkayastha, R. Kundu, R. Bhaduri, D. Barker, M. Kleinsasser, D. Ray, B. Mukherjee, Estimating the wave 1 and wave 2 infection fatality rates from SARS-CoV-2 in India. BMC Res. Notes. 14, 262 (2021).
81	5	M. Robinson, N. I. Stilianakis, A model for the emergence of drug resistance in the presence of asymptomatic infections. Math. Biosci. 243, 163–177 (2013).
76	6	Y. Zhou, L. Wang, L. Zhang, L. Shi, K. Yang, J. He, B. Zhao, W. Overton, S. Purkayastha, P. Song, A Spatiotemporal Epidemiological Prediction Model to Inform County-Level COVID-19 Risk in the United States. Harv. Data Sci. Rev. (2020), doi:10.1162/99608f92.79e1f45e.
41	7	Y. Liu, J. Rocklöv, The reproductive number of the Delta variant of SARS-CoV-2 is far higher compared to the ancestral SARS-CoV-2 virus. J. Travel Med. 28, taab124 (2021).
82	8	T. Mkhatshwa, A. Mummert, Modeling Super-spreading Events for Infectious Diseases: Case Study SARS. ArXiv10070908 Q-Bio (2010) (available at http://arxiv.org/abs/1007.0908).
83	9	N. Chen, M. Zhou, X. Dong, J. Qu, F. Gong, Y. Han, Y. Qiu, J. Wang, Y. Liu, Y. Wei, J. Xia, T. Yu, X. Zhang, L. Zhang, Epidemiological and clinical characteristics of 99 cases of 2019 novel coronavirus pneumonia in Wuhan, China: a descriptive study. The Lancet. 395, 507–513 (2020).
79	10	C. H. Hansen, D. Michlmayr, S. M. Gubbels, K. Mølbak, S. Ethelberg, Assessment of protection against reinfection with SARS-CoV-2 among 4 million PCR-tested individuals in Denmark in 2020: a population-level observational study. The Lancet. 397, 1204–1212 (2021).
84	11	N. R. Faria, T. A. Mellan, C. Whittaker, I. M. Claro, D. da S. Candido, S. Mishra, M. A. E. Crispim, F. C. S. Sales, I. Hawryluk, J. T. McCrone, R. J. G. Hulswit, L. A. M. Franco, M. S. Ramundo, J. G. de Jesus, P. S. Andrade, T. M. Coletti, G. M. Ferreira, C. A. M. Silva, E. R. Manuli, R. H. M. Pereira, P. S. Peixoto, M. U. G. Kraemer, N. Gaburo, C. da C. Camilo, H. Hoeltgebaum, W. M. Souza, E. C…
85	12	S. Das, Prediction of COVID-19 Disease Progression in India : Under the Effect of National Lockdown. ArXiv200403147 Cs Q-Bio (2020) (available at http://arxiv.org/abs/2004.03147).
86	13	S. Deb, M. Majumdar, A time series method to analyze incidence pattern and estimate reproduction number of COVID-19. ArXiv200310655 Q-Bio Stat (2020) (available at http://arxiv.org/abs/2003.10655).
87	14	R. Ranjan, “Predictions for COVID-19 outbreak in India using Epidemiological models” (preprint, Epidemiology, 2020), , doi:10.1101/2020.04.02.20051466.
88	15	T. Sardar, S. S. Nadim, S. Rana, J. Chattopadhyay, Assessment of lockdown effect in some states and overall India: A predictive mathematical study on COVID-19 outbreak. Chaos Solitons Fractals. 139, 110078 (2020).
89	16	R. Singh, R. Adhikari, Age-structured impact of social distancing on the COVID-19 epidemic in India. ArXiv200312055 Cond-Mat Q-Bio (2020) (available at http://arxiv.org/abs/2003.12055).
90	17	Q. Li, X. Guan, P. Wu, X. Wang, L. Zhou, Y. Tong, R. Ren, K. S. M. Leung, E. H. Y. Lau, J. Y. Wong, X. Xing, N. Xiang, Y. Wu, C. Li, Q. Chen, D. Li, T. Liu, J. Zhao, M. Liu, W. Tu, C. Chen, L. Jin, R. Yang, Q. Wang, S. Zhou, R. Wang, H. Liu, Y. Luo, Y. Liu, G. Shao, H. Li, Z. Tao, Y. Yang, Z. Deng, B. Liu, Z. Ma, Y. Zhang, G. Shi, T. T. Y. Lam, J. T. Wu, G. F. Gao, B. J. Cowling, B. Yang, G. M. L…
91	18	S. Ryu, B. C. Chun, An interim review of the epidemiological characteristics of 2019 novel coronavirus. Epidemiol. Health. 42, e2020006 (2020).
92	19	M. Murhekar, T. Bhatnagar, S. Selvaraju, K. Rade, V. Saravanakumar, J. Vivian Thangaraj, M. Kumar, N. Shah, R. Sabarinathan, A. Turuk, P. Anand, S. Asthana, R. Balachandar, S. Bangar, A. Bansal, J. Bhat, D. Chakraborty, C. Rangaraju, V. Chopra, D. Das, A. Deb, K. Devi, G. Dwivedi, Sm. Salim Khan, I. Haq, Ms. Kumar, A. Laxmaiah, Madhuka, A. Mahapatra, A. Mitra, A. Nirmala, A. Pagdhune, M. Qurieshi…
93	20	M. V. Murhekar, T. Bhatnagar, S. Selvaraju, V. Saravanakumar, J. W. V. Thangaraj, N. Shah, M. S. Kumar, K. Rade, R. Sabarinathan, S. Asthana, R. Balachandar, S. D. Bangar, A. K. Bansal, J. Bhat, V. Chopra, D. Das, A. K. Deb, K. R. Devi, G. R. Dwivedi, S. M. S. Khan, C. P. G. Kumar, M. S. Kumar, A. Laxmaiah, M. Madhukar, A. Mahapatra, S. S. Mohanty, C. Rangaraju, A. Turuk, D. K. Baradwaj, A. S. Ch…
17	21	M. V. Murhekar, T. Bhatnagar, J. W. V. Thangaraj, V. Saravanakumar, M. S. Kumar, S. Selvaraju, K. Rade, C. P. G. Kumar, R. Sabarinathan, A. Turuk, S. Asthana, R. Balachandar, S. D. Bangar, A. K. Bansal, V. Chopra, D. Das, A. K. Deb, K. R. Devi, V. Dhikav, G. R. Dwivedi, S. M. S. Khan, M. S. Kumar, A. Laxmaiah, M. Madhukar, A. Mahapatra, C. Rangaraju, J. Turuk, R. Yadav, R. Andhalkar, K. Arunraj, …
94	22	S. Goswami, Fourth serosurvey finds 67.6% have antibodies, 40 crore Indians still vulnerable. Hindustan Times (2021), (available at https://www.hindustantimes.com/india-news/40-cr-indians-don-t-have-covid-anti-bodies-vulnerable-reveals-4th-serosurvey-101626779228818.html).
77	23	N. G. Davies, S. Abbott, R. C. Barnard, C. I. Jarvis, A. J. Kucharski, J. D. Munday, C. A. B. Pearson, T. W. Russell, D. C. Tully, A. D. Washburne, T. Wenseleers, A. Gimma, W. Waites, K. L. M. Wong, K. van Zandvoort, J. D. Silverman, CMMID COVID-19 Working Group, COVID-19 Genomics UK (COG-UK) Consortium, K. Diaz-Ordaz, R. Keogh, R. M. Eggo, S. Funk, M. Jit, K. E. Atkins, W. J. Edmunds, Estimated …
78	24	CSIR Institute of Genomics & Integrative Biology, COVID-19 Genomic Surveillance, (available at https://clingen.igib.res.in/covid19genomes/).
42	25	R. Bhaduri, R. Kundu, S. Purkayastha, M. Kleinsasser, L. J. Beesley, B. Mukherjee, J. Datta, Extending the susceptible‐exposed‐infected‐removed (SEIR) model to handle the false negative rate and symptom‐based administration of COVID‐19 diagnostic tests: SEIR‐fansy. Stat. Med., 41 2317-2337 (2022), doi:10.1002/sim.9357.
80	26	R package SEIRfansy (Department of Biostatistics at the University of Michigan, 2021; https://github.com/umich-biostatistics/SEIRfansy).
95	27	S. A. Lauer, K. H. Grantz, Q. Bi, F. K. Jones, Q. Zheng, H. R. Meredith, A. S. Azman, N. G. Reich, J. Lessler, The Incubation Period of Coronavirus Disease 2019 (COVID-19) From Publicly Reported Confirmed Cases: Estimation and Application. Ann. Intern. Med. 172, 577–582 (2020).
96	28	R. Verity, L. C. Okell, I. Dorigatti, P. Winskill, C. Whittaker, N. Imai, G. Cuomo-Dannenburg, H. Thompson, P. G. T. Walker, H. Fu, A. Dighe, J. T. Griffin, M. Baguelin, S. Bhatia, A. Boonyasiri, A. Cori, Z. Cucunubá, R. FitzJohn, K. Gaythorpe, W. Green, A. Hamlet, W. Hinsley, D. Laydon, G. Nedjati-Gilani, S. Riley, S. van Elsland, E. Volz, H. Wang, Y. Wang, X. Xi, C. A. Donnelly, A. C. Ghani, N.…
97	29	India Statistics and Maps. Atlas Big (1970), (available at https://www.atlasbig.com/en-us/india).
46	30	K. Tseng, I. Frost, G. Kapoor, A. Sriram, A. Nandi, R. Laxminarayan, COVID-19 in India: State-Level Estimates of Hospitalization Needs. Cent. Dis. Dyn. Econ. Policy CDDEP, (available at https://cddep.org/publications/covid-19-in-india-state-level-estimates-of-hospitalization-needs/).
47	31	A. Sibal, K. H. Prasad, S. Reddy, P. M. Doraiswamy, Apollo Hospitals and Project Kavach: Insights from How India’s Largest Private Health System Is Handling Covid-19. NEJM Catal. Innov. Care Deliv. (2021) (available at https://catalyst.nejm.org/doi/full/10.1056/CAT.20.0677).
48	32	World Health Organization, Considerations for implementing and adjusting public health and social measures in the context of COVID-19 (2021), (available at https://www.who.int/publications-detail-redirect/considerations-in-adjusting-public-health-and-social-measures-in-the-context-of-covid-19-interim-guidance).
49	33	Ontario Ministry of Health, “COVID-19 Response Framework: Keeping Ontario Safe and Open —Lockdown Measures” (2020), p. 35.
50	34	Scottish Government, Coronavirus (COVID-19): Scotland’s route map through and out of the crisis, (available at http://www.gov.scot/publications/coronavirus-covid-19-framework-decision-making-scotlands-route-map-through-out-crisis/).
51	35	Singapore Ministry of Health, “MOH Pandemic Readiness and Response Plan for Influenza and Other Acute Respiratory Diseases” (2014), (available at https://www.moh.gov.sg/docs/librariesprovider5/diseases-updates/interim-pandemic-plan-public-ver-_april-2014.pdf).
98	36	S. Bhaumik, D. Beri, M. Seerat, N. Gudi, Roopani, R. Dhurjati, N. Dumka, J. Tyagi, “Preparedness for crises response to the second wave of COVID-19 in India: policy brief” (The George Institute for Global Health, India, National Health Systems Resource Centre, 2021).
99	37	T. C. Bulfone, M. Malekinejad, G. W. Rutherford, N. Razani, Outdoor Transmission of SARS-CoV-2 and Other Respiratory Viruses: A Systematic Review. J. Infect. Dis. 223, 550–561 (2021).
100	38	N. Razani, M. Malekinejad, G. W. Rutherford, Clarification regarding Outdoor Transmission of SARS-CoV-2 and Other Respiratory Viruses, a Systematic Review. J. Infect. Dis., jiab298 (2021).
101	39	K. A. Fisher, M. W. Tenforde, L. R. Feldstein, C. J. Lindsell, N. I. Shapiro, D. C. Files, K. W. Gibbs, H. L. Erickson, M. E. Prekker, J. S. Steingrub, M. C. Exline, D. J. Henning, J. G. Wilson, S. M. Brown, I. D. Peltan, T. W. Rice, D. N. Hager, A. A. Ginde, H. K. Talbot, J. D. Casey, C. G. Grijalva, B. Flannery, M. M. Patel, W. H. Self, IVY Network Investigators, CDC COVID-19 Response Team, IVY…
14	40	R. Shrinivasan, S. Rane, M. Pai, India’s syndemic of tuberculosis and COVID-19. BMJ Glob. Health. 5, e003979 (2020).
13	41	A. K. Enugu, J. Thakkar, S. Ghosh, R. Pollard, A. M. McFall, C. K. Vasudevan, E. Thamburaj, A. Singh, S. H. Mehta, S. S. Solomon, COVID-19 IMPACT ON INDEX TESTING SERVICES IN 5 HIGH HIV PREVALENCE INDIAN DISTRICTS. CROI Conf., (available at https://www.croiconference.org/abstract/covid-19-impact-on-index-testing-services-in-5-high-hiv-prevalence-indian-districts/).
61	42	R. Subbaraman, L. Ganapathi, B. Mukherjee, D. E. Bloom, S. S. Solomon, Humane shelter at home: a call to reimagine a core pandemic intervention. BMJ Glob. Health. 6, e006614 (2021).
102	43	What is a lockdown? Bus. Stand. India, (available at https://www.business-standard.com/about/what-is-lockdown#collapse).
103	44	Ministry of Home Affairs, “Annexure to Ministry of Home Affairs Order No .40-3/2020-D dated ()24.03.2020” (40-3/2020-D, 2020), (available at https://www.mha.gov.in/sites/default/files/Guidelines.pdf).
104	45	L. Mathew, A. Ghosh, PM Modi declares lockdown: ‘Crossing your home’s lakshmanrekha will invite COVID-19 inside.’ Indian Express (2020), (available at https://indianexpress.com/article/india/pm-modi-declares-lockdown-crossing-your-homes-lakshmanrekha-will-invite-covid-19-inside-6330017/).
105	46	Covid-19 India timeline: Looking back at pandemic-induced lockdown and how the country is coping with the crisis. Indian Express (2021), (available at https://indianexpress.com/article/india/covid-19-india-timeline-looking-back-at-pandemic-induced-lockdown-7241583/).
106	47	Maharashtra brings back Covid-19 e-pass for inter-state, inter-district travel: Here’s how to apply. Hindustan Times (2021), (available at https://www.hindustantimes.com/cities/mumbai-news/maharashtra-brings-back-covid-19-e-pass-for-inter-state-inter-district-travel-here-s-how-to-apply-101619161303652.html).
19	48	A. Deshpande, Maharashtra imposes ‘mini lockdown’ amid rising coronavirus cases. The Hindu (2021), (available at https://www.thehindu.com/news/national/coronavirus-curfew-in-maharashtra-for-15-days-from-april-14-says-uddhav-thackeray/article34313068.ece).
107	49	N. Banholzer, E. van Weenen, A. Lison, A. Cenedese, A. Seeliger, B. Kratzwald, D. Tschernutter, J. P. Salles, P. Bottrighi, S. Lehtinen, S. Feuerriegel, W. Vach, Estimating the effects of non-pharmaceutical interventions on the number of new infections with COVID-19 during the first epidemic wave. PLOS ONE. 16, e0252827 (2021).
108	50	J. M. Brauner, S. Mindermann, M. Sharma, D. Johnston, J. Salvatier, T. Gavenčiak, A. B. Stephenson, G. Leech, G. Altman, V. Mikulik, A. J. Norman, J. T. Monrad, T. Besiroglu, H. Ge, M. A. Hartwick, Y. W. Teh, L. Chindelevitch, Y. Gal, J. Kulveit, Inferring the effectiveness of government interventions against COVID-19. Science. 371, eabd9338 (2021).
65	51	S. Pei, S. Kandula, J. Shaman, Differential effects of intervention timing on COVID-19 spread in the United States. Sci. Adv. 6, eabd6370 (2020).
109	52	S. Talic, S. Shah, H. Wild, D. Gasevic, A. Maharaj, Z. Ademi, X. Li, W. Xu, I. Mesa-Eguiagaray, J. Rostron, E. Theodoratou, X. Zhang, A. Motee, D. Liew, D. Ilic, Effectiveness of public health measures in reducing the incidence of covid-19, SARS-CoV-2 transmission, and covid-19 mortality: systematic review and meta-analysis. BMJ. 375, e068302 (2021).
64	53	Y. Bo, C. Guo, C. Lin, Y. Zeng, H. B. Li, Y. Zhang, M. S. Hossain, J. W. M. Chan, D. W. Yeung, K. O. Kwok, S. Y. S. Wong, A. K. H. Lau, X. Q. Lao, Effectiveness of non-pharmaceutical interventions on COVID-19 transmission in 190 countries from 23 January to 13 April 2020. Int. J. Infect. Dis. 102, 247–253 (2021).
110	54	V. Barros, I. Manes, V. Akinwande, C. Cintas, O. Bar-Shira, M. Ozery-Flato, Y. Shimoni, M. Rosen-Zvi, A causal inference approach for estimating effects of non-pharmaceutical interventions during Covid-19 pandemic (2022), p. 2022.02.28.22271671, , doi:10.1101/2022.02.28.22271671.
111	55	S. Flaxman, S. Mishra, A. Gandy, H. J. T. Unwin, T. A. Mellan, H. Coupland, C. Whittaker, H. Zhu, T. Berah, J. W. Eaton, M. Monod, Imperial College COVID-19 Response Team, P. N. Perez-Guzman, N. Schmit, L. Cilloni, K. E. C. Ainslie, M. Baguelin, A. Boonyasiri, O. Boyd, L. Cattarino, L. V. Cooper, Z. Cucunubá, G. Cuomo-Dannenburg, A. Dighe, B. Djaafara, I. Dorigatti, S. L. van Elsland, R. G. FitzJ…
112	56	J. Abaluck, L. H. Kwong, A. Styczynski, A. Haque, Md. A. Kabir, E. Bates-Jefferys, E. Crawford, J. Benjamin-Chung, S. Raihan, S. Rahman, S. Benhachmi, N. Z. Bintee, P. J. Winch, M. Hossain, H. M. Reza, A. A. Jaber, S. G. Momen, A. Rahman, F. L. Banti, T. S. Huq, S. P. Luby, A. M. Mobarak, Impact of community masking on COVID-19: A cluster-randomized trial in Bangladesh. Science. 375, eabi9069 (20…
113	57	Z. Zou, C. K. Fairley, M. Shen, N. Scott, X. Xu, Z. Li, R. Li, G. Zhuang, L. Zhang, Critical timing and extent of public health interventions to control outbreaks dominated by SARS-CoV-2 variants in Australia: a mathematical modelling study. Int. J. Infect. Dis. 115, 154–165 (2022).
66	58	A. Mendez-Brito, C. El Bcheraoui, F. Pozo-Martin, Systematic review of empirical studies comparing the effectiveness of non-pharmaceutical interventions against COVID-19. J. Infect. 83, 281–293 (2021).
114	59	V. P. Bajiya, S. Bugalia, J. P. Tripathi, Mathematical modeling of COVID-19: Impact of non-pharmaceutical interventions in India. Chaos Interdiscip. J. Nonlinear Sci. 30, 113143 (2020).
24	60	H. Wang, K. R. Paulson, S. A. Pease, S. Watson, H. Comfort, P. Zheng, A. Y. Aravkin, C. Bisignano, R. M. Barber, T. Alam, J. E. Fuller, E. A. May, D. P. Jones, M. E. Frisch, C. Abbafati, C. Adolph, A. Allorant, J. O. Amlag, B. Bang-Jensen, G. J. Bertolacci, S. S. Bloom, A. Carter, E. Castro, S. Chakrabarti, J. Chattopadhyay, R. M. Cogen, J. K. Collins, K. Cooperrider, X. Dai, W. J. Dangel, F. Dao…

## Sheet: Table R2
Tables R2. References corresponding to COVID-19 interventions in Maharashtra (Table S1)
Reference number	Reference
1	Malik F. Maharashtra extends lockdown till January 31; 57 UK returnees test positive. Hindustan Times. Published December 31, 2020. Accessed August 27, 2021. https://www.hindustantimes.com/mumbai-news/maharashtra-extends-lockdown-till-january-31-57-uk-returnees-test-positive/story-OjWHu1DxORwCbirJXIWn8K.html
2	Malik F. Covid-19: Maharashtra govt extends lockdown restrictions till 28 February. Hindustan Times. Published January 29, 2021. Accessed August 27, 2021. https://www.hindustantimes.com/cities/mumbai-news/maharashtra-extends-covid-19-restrictions-by-a-month-101611904456153.html
3	Malik F. Maharashtra extends travel restrictions for Kerala after rise in Covid cases. Hindustan Times. Published February 10, 2021. Accessed August 27, 2021. https://www.hindustantimes.com/cities/mumbai-news/maharashtra-extends-travel-restrictions-for-kerala-after-rise-in-covid-cases-101612980127471.html
4	Malik F. Maharashtra to reopen colleges from February 15. Hindustan Times. Published February 4, 2021. Accessed August 27, 2021. https://www.hindustantimes.com/cities/mumbai-news/maharashtra-to-reopen-colleges-from-february-15-101612379336390.html
5	Gangan SP. Maharashtra sees biggest 1-day Covid case spike in 70 days; curbs slapped in 7 districts. Hindustan Times. Published February 18, 2021. Accessed August 27, 2021. https://www.hindustantimes.com/cities/mumbai-news/maharashtra-sees-biggest-1-day-covid-case-spike-in-70-days-curbs-slapped-in-7-districts-101613587982988.html
6	Malik F. Maharashtra crosses 5,000 Covid cases after 76 days, strict measures imposed. Hindustan Times. Published February 19, 2021. Accessed August 27, 2021. https://www.hindustantimes.com/cities/mumbai-news/maharashtra-crosses-5-000-covid-cases-after-76-days-strict-measures-imposed-101613674784270.html
7	Venkatraman T. Maharashtra districts asked to ramp up measures to curb Covid surge. Hindustan Times. Published March 10, 2021. Accessed August 27, 2021. https://www.hindustantimes.com/cities/mumbai-news/maharashtra-districts-asked-to-ramp-up-measures-to-curb-covid-surge-101615316004370.html
8	No entry in Mumbai shopping malls without Covid-19 negative report from today. Hindustan Times. Published March 22, 2021. Accessed August 27, 2021. https://www.hindustantimes.com/cities/mumbai-news/no-entry-in-mumbai-shopping-malls-without-covid-19-negative-report-from-today-101616382209468.html
9	Singh P. Covid-19: Night curfew imposed in Maharashtra from March 28. Hindustan Times. Published March 26, 2021. Accessed August 27, 2021. https://www.hindustantimes.com/cities/mumbai-news/covid-19-night-curfew-imposed-in-maharashtra-from-march-28-101616769070432.html
10	Sarkar K. What CM Uddhav Thackeray said in Covid-19 address to Maharashtra. Hindustan Times. Published April 2, 2021. Accessed August 27, 2021. https://www.hindustantimes.com/cities/mumbai-news/what-cm-uddhav-thackeray-said-in-covid-19-address-to-maharashtra-101617380837736.html
11	Sarkar K. Maharashtra to witness night curfew, weekend lockdown from Monday to control Covid-19 surge. A list of all curbs. Hindustan Times. Published April 4, 2021. Accessed August 27, 2021. https://www.hindustantimes.com/india-news/maharashtra-to-witness-night-curfew-weekend-lockdown-from-monday-to-control-covid-19-surge-a-list-of-all-curbs-101617540511250.html
12	Sarkar K. Maharashtra switches to ‘Break The Chain’ from ‘Mission Begin Again’ to curb Covid-19 spread. Check full list of curbs. Hindustan Times. Published April 4, 2021. Accessed August 27, 2021. https://www.hindustantimes.com/india-news/maharashtra-switches-to-break-the-chain-from-mission-begin-again-to-curb-covid-19-spread-check-full-list-of-restrictions-here-101617550067188.html
13	Covid-19 2nd wave: Full list of weekend curfews, lockdowns imposed across states - Coronavirus Outbreak News. Accessed August 27, 2021. https://www.indiatoday.in/coronavirus-outbreak/story/full-list-of-lockdown-curfews-across-india-1791896-2021-04-17
14	ICSE, ISC board exams deferred, Cambridge’s off | India News - Times of India. The Times of India. Accessed August 27, 2021. https://timesofindia.indiatimes.com/india/icse-isc-board-exams-deferred-cambridges-off/articleshow/82110864.cms
15	Gangan SP. Maharashtra imposes full lockdown from today. Hindustan Times. Published April 22, 2021. Accessed August 27, 2021. https://www.hindustantimes.com/cities/mumbai-news/maharashtra-imposes-full-lockdown-from-today-101619034644371.html
16	Maharashtra brings back Covid-19 e-pass for inter-state, inter-district travel: Here’s how to apply. Hindustan Times. Published April 23, 2021. Accessed August 27, 2021. https://www.hindustantimes.com/cities/mumbai-news/maharashtra-brings-back-covid-19-e-pass-for-inter-state-inter-district-travel-here-s-how-to-apply-101619161303652.html
17	Sabarwal H. Covid: Maharashtra extends lockdown-like restrictions till May 15. Hindustan Times. Published April 29, 2021. Accessed August 27, 2021. https://www.hindustantimes.com/cities/mumbai-news/covid-maharashtra-extends-lockdown-like-restrictions-till-may-15-101619706340267.html
18	Sharma D. Lockdown-like curbs in Maharashtra till June 1. What’s allowed, what’s not. Hindustan Times. Published May 13, 2021. Accessed August 27, 2021. https://www.hindustantimes.com/cities/mumbai-news/lockdownlike-curbs-in-maharashtra-till-june-1-what-s-allowed-what-s-not-101620894717555.html
19	Maharashtra to compile database of mucormycosis to assess its spread. Hindustan Times. Published May 13, 2021. Accessed August 27, 2021. https://www.hindustantimes.com/cities/mumbai-news/maharashtra-to-compile-database-of-mucormycosis-to-assess-its-spread-101620877579460.html
20	Maharashtra districts with poor Covid-19 vaccination coverage to get more doses. Hindustan Times. Published May 27, 2021. Accessed August 27, 2021. https://www.hindustantimes.com/cities/mumbai-news/maharashtra-districts-with-poor-covid-19-vaccination-coverage-to-get-more-doses-101622131785481.html
21	Sabarwal H. Maharashtra announces paediatric task force to prepare for 3rd wave of Covid-19. Hindustan Times. Published May 27, 2021. Accessed August 27, 2021. https://www.hindustantimes.com/cities/mumbai-news/maharashtra-announces-paediatric-task-force-to-prepare-for-3rd-wave-of-covid19-101622107934885.html
22	Gangan SP. Maharashtra government extends lockdown to June 15. Hindustan Times. Published May 31, 2021. Accessed August 27, 2021. https://www.hindustantimes.com/cities/mumbai-news/maharashtra-government-extends-lockdown-to-june-15-101622399442158.html
23	Ray M. Maharashtra to bring in 5-level unlock plan from Monday: Rules explained. Hindustan Times. Published June 5, 2021. Accessed August 27, 2021. https://www.hindustantimes.com/cities/mumbai-news/maharashtra-to-bring-in-5-level-unlock-plan-from-monday-rules-explained-101622879112587.html
24	Kamath N. Covid in Maharashtra: Stricter curbs from Monday. Hindustan Times. Published June 27, 2021. Accessed August 27, 2021. https://www.hindustantimes.com/cities/mumbai-news/covid-in-maharashtra-stricter-curbs-from-monday-101624817587961.html
25	Bhandary S. Schools in non-Covid zones can reopen for Class 8 to 12 from July 15: GR. Hindustan Times. Published July 8, 2021. Accessed August 27, 2021. https://www.hindustantimes.com/cities/mumbai-news/schools-in-non-covid-zones-can-reopen-for-class-8-to-12-from-july-15-gr-101625682860932.html
26	Kamath N. Maharashtra set to relax some restrictions this week. Hindustan Times. Published July 25, 2021. Accessed August 27, 2021. https://www.hindustantimes.com/cities/mumbai-news/maharashtra-set-to-relax-some-restrictions-this-week-101627237588717.html

## Sheet: Table R3
Tables R3. References corresponding to COVID-19 interventions in India (Table S2)
Reference number	Reference
1	Malik F. Maharashtra extends lockdown till January 31; 57 UK returnees test positive. Hindustan Times. Published December 31, 2020. Accessed August 27, 2021. https://www.hindustantimes.com/mumbai-news/maharashtra-extends-lockdown-till-january-31-57-uk-returnees-test-positive/story-OjWHu1DxORwCbirJXIWn8K.html
2	Coronavirus | World’s largest vaccination programme begins in India on January 16. The Hindu. https://www.thehindu.com/news/national/coronavirus-worlds-largest-vaccination-programme-begins-in-india-on-january-16/article33582069.ece. Published January 15, 2021. Accessed June 7, 2021.
3	Sharma NC. Lakshadweep reports its first covid-19 case. mint. https://www.livemint.com/news/india/lakshadweep-reports-its-first-covid-19-case-11611070751242.html. Published January 19, 2021. Accessed June 7, 2021.
4	Malik F. Covid-19: Maharashtra govt extends lockdown restrictions till 28 February. Hindustan Times. Published January 29, 2021. Accessed August 27, 2021. https://www.hindustantimes.com/cities/mumbai-news/maharashtra-extends-covid-19-restrictions-by-a-month-101611904456153.html
5	Malik F. Maharashtra extends travel restrictions for Kerala after rise in Covid cases. Hindustan Times. Published February 10, 2021. Accessed August 27, 2021. https://www.hindustantimes.com/cities/mumbai-news/maharashtra-extends-travel-restrictions-for-kerala-after-rise-in-covid-cases-101612980127471.html
6	Malik F. Maharashtra to reopen colleges from February 15. Hindustan Times. Published February 4, 2021. Accessed August 27, 2021. https://www.hindustantimes.com/cities/mumbai-news/maharashtra-to-reopen-colleges-from-february-15-101612379336390.html
7	Gangan SP. Maharashtra sees biggest 1-day Covid case spike in 70 days; curbs slapped in 7 districts. Hindustan Times. Published February 18, 2021. Accessed August 27, 2021. https://www.hindustantimes.com/cities/mumbai-news/maharashtra-sees-biggest-1-day-covid-case-spike-in-70-days-curbs-slapped-in-7-districts-101613587982988.html
8	Malik F. Maharashtra crosses 5,000 Covid cases after 76 days, strict measures imposed. Hindustan Times. Published February 19, 2021. Accessed August 27, 2021. https://www.hindustantimes.com/cities/mumbai-news/maharashtra-crosses-5-000-covid-cases-after-76-days-strict-measures-imposed-101613674784270.html
9	Venkatraman T. Maharashtra districts asked to ramp up measures to curb Covid surge. Hindustan Times. Published March 10, 2021. Accessed August 27, 2021. https://www.hindustantimes.com/cities/mumbai-news/maharashtra-districts-asked-to-ramp-up-measures-to-curb-covid-surge-101615316004370.html
10	No entry in Mumbai shopping malls without Covid-19 negative report from today. Hindustan Times. Published March 22, 2021. Accessed August 27, 2021. https://www.hindustantimes.com/cities/mumbai-news/no-entry-in-mumbai-shopping-malls-without-covid-19-negative-report-from-today-101616382209468.html
11	Singh P. Covid-19: Night curfew imposed in Maharashtra from March 28. Hindustan Times. Published March 26, 2021. Accessed August 27, 2021. https://www.hindustantimes.com/cities/mumbai-news/covid-19-night-curfew-imposed-in-maharashtra-from-march-28-101616769070432.html
12	India expands vaccination drive, all above 45 years to be vaccinated from April 1. Mumbai Mirror. https://mumbaimirror.indiatimes.com/coronavirus/news/covid-19-india-expands-vaccination-drive-all-above-45-years-to-be-vaccinated-from-april-1/articleshow/81649964.cms. Published March 23, 2021. Accessed June 7, 2021.
13	Sarkar K. What CM Uddhav Thackeray said in Covid-19 address to Maharashtra. Hindustan Times. Published April 2, 2021. Accessed August 27, 2021. https://www.hindustantimes.com/cities/mumbai-news/what-cm-uddhav-thackeray-said-in-covid-19-address-to-maharashtra-101617380837736.html
14	PTI. COVID-19: Weekend lockdown in Maharashtra, stricter curbs from Monday. The New Indian Express. https://www.newindianexpress.com/nation/2021/apr/04/covid-19-weekend-lockdown-in-maharashtra-stricter-curbs-from-monday-2285721.html. Published April 4, 2021. Accessed June 7, 2021.
15	Odisha To Maharashtra: Six States Complain Of Vaccine Shortage, Centre Says ‘No Scarcity Anywhere’. Outlook. https://www.outlookindia.com/website/story/india-news-odisha-to-maharashtra-six-states-complain-of-vaccine-shortages-centre-says-no-scarcity-anywhere/379615. Published April 8, 2021. Accessed June 7, 2021.
16	Madhya Pradesh govt announces night curfew amid Covid spike. Check details. mint. https://www.livemint.com/news/india/madhya-pradesh-govt-announces-night-curfew-in-urban-areas-check-details-11617808196014.html. Published April 7, 2021. Accessed June 7, 2021.
17	Sarkar K. Maharashtra to witness night curfew, weekend lockdown from Monday to control Covid-19 surge. A list of all curbs. Hindustan Times. Published April 4, 2021. Accessed August 27, 2021. https://www.hindustantimes.com/india-news/maharashtra-to-witness-night-curfew-weekend-lockdown-from-monday-to-control-covid-19-surge-a-list-of-all-curbs-101617540511250.html
18	Sarkar K. Maharashtra switches to ‘Break The Chain’ from ‘Mission Begin Again’ to curb Covid-19 spread. Check full list of curbs. Hindustan Times. Published April 4, 2021. Accessed August 27, 2021. https://www.hindustantimes.com/india-news/maharashtra-switches-to-break-the-chain-from-mission-begin-again-to-curb-covid-19-spread-check-full-list-of-restrictions-here-101617550067188.html
19	Night Curfew In Urban Areas Of 8 J&K Districts Amid Surge In Covid Cases. NDTV.com. https://www.ndtv.com/india-news/night-curfew-in-urban-areas-of-8-districts-of-jammu-and-kashmir-amid-rising-covid-19-cases-2409420. Published April 8, 2021. Accessed June 7, 2021.
20	Julia Hollingsworth, Melissa Macaya, Melissa Mahtani, Veronica Rocha and Fernando Alfonso III. The latest on the coronavirus pandemic and vaccines. CNN. https://edition.cnn.com/world/live-news/coronavirus-pandemic-vaccine-updates-04-09-21/h_b617a849bbb8ba5584bde255f7833080. Published April 9, 2021. Accessed June 7, 2021.
21	Coronavirus | Lockdown in Chhattisgarh’s Raipur district from April 9 to 19. The Hindu. https://www.thehindu.com/news/national/other-states/coronavirus-lockdown-in-chhattisgarhs-raipur-district-from-april-9-to-19/article34265131.ece. Published April 7, 2021. Accessed June 7, 2021.
22	Desk THN. Coronavirus second wave | List of States that have imposed restrictions, curfew and lockdowns. The Hindu. https://www.thehindu.com/news/national/coronavirus-second-wave-here-is-a-look-at-lockdowns-imposed-in-various-states/article34525655.ece. Published May 10, 2021. Accessed June 7, 2021.
23	Government of Karnataka. Government Orders - COVID-19 INFORMATION PORTAL. Accessed June 7, 2021. https://covid19.karnataka.gov.in/new-page/Government%20Orders/en
24	Covid-19 2nd wave: Full list of weekend curfews, lockdowns imposed across states - Coronavirus Outbreak News. Accessed August 27, 2021. https://www.indiatoday.in/coronavirus-outbreak/story/full-list-of-lockdown-curfews-across-india-1791896-2021-04-17
25	Lockdown in Delhi till April 26, health system may collapse with daily 25,000 Covid cases, says CM Kejriwal. India Today. https://www.indiatoday.in/cities/delhi/story/lockdown-in-delhi-till-april-26-health-system-may-collapse-kejriwal-1792519-2021-04-19. Published April 19, 2021. Accessed June 7, 2021.
26	ICSE, ISC board exams deferred, Cambridge’s off | India News - Times of India. The Times of India. Accessed August 27, 2021. https://timesofindia.indiatimes.com/india/icse-isc-board-exams-deferred-cambridges-off/articleshow/82110864.cms
27	Rahul V Pisharody. Telangana Covid-19 Night Curfew: Here’s what is allowed and what isn’t. The Indian Express. https://indianexpress.com/article/india/telangana-covid-19-night-curfew-heres-what-is-allowed-and-what-isnt-7281397/. Published April 20, 2021. Accessed June 7, 2021.
28	Jharkhand orders 7-day COVID-19 lockdown from 22 April; full list of what is allowed and what isn’t. Firstpost. https://www.firstpost.com/india/jharkhand-orders-7-day-covid-19-lockdown-from-22-april-full-list-of-what-is-allowed-and-what-is-not-9548451.html. Published April 20, 2021. Accessed June 7, 2021.
29	Gangan SP. Maharashtra imposes full lockdown from today. Hindustan Times. Published April 22, 2021. Accessed August 27, 2021. https://www.hindustantimes.com/cities/mumbai-news/maharashtra-imposes-full-lockdown-from-today-101619034644371.html
30	Complete lockdown in Puducherry this weekend. The Indian Express. https://indianexpress.com/article/india/complete-lockdown-in-puducherry-this-weekend-7282664/. Published April 21, 2021. Accessed June 7, 2021.
31	Maharashtra brings back Covid-19 e-pass for inter-state, inter-district travel: Here’s how to apply. Hindustan Times. Published April 23, 2021. Accessed August 27, 2021. https://www.hindustantimes.com/cities/mumbai-news/maharashtra-brings-back-covid-19-e-pass-for-inter-state-inter-district-travel-here-s-how-to-apply-101619161303652.html
32	Victor Dasgupta. Covid-19: Andhra Pradesh Govt To Impose Seven-Hour Night Curfew From April 24 | Details Here. India.com. https://www.india.com/news/india/covid-19-andhra-pradesh-govt-to-impose-seven-hour-night-curfew-from-april-24-details-here-4609178/. Published April 23, 2021. Accessed June 7, 2021.
33	Shivendra Srivastava. UP govt imposes weekend lockdown across state, night curfew in districts with over 500 active cases. India Today. https://www.indiatoday.in/coronavirus-outbreak/story/up-govt-imposes-weekend-lockdown-across-state-night-curfew-in-districts-with-over-500-active-cases-1792981-2021-04-20. Published April 20, 2021. Accessed June 7, 2021.
34	Covid-19 second wave: Here’s a list of states that have imposed full lockdown. The Indian Express. https://indianexpress.com/article/india/covid-19-second-wave-heres-a-list-of-states-that-have-imposed-lockdowns-7306634/. Published May 9, 2021. Accessed June 7, 2021.
35	Anand Bodh. Night curfew in Himachal Pradesh: Night curfew imposed in four districts of Himachal Pradesh. The Times of India. https://timesofindia.indiatimes.com/city/shimla/covid-19-night-curfew-imposed-in-four-districts-of-himachal-pradesh/articleshow/82241827.cms. Published April 25, 2021. Accessed June 7, 2021.
36	Karnataka “close-down”: What’s allowed, what’s not. Deccan Herald. https://www.deccanherald.com/state/top-karnataka-stories/karnataka-close-down-whats-allowed-whats-not-979054.html. Published April 26, 2021. Accessed June 7, 2021.
37	Sabarwal H. Covid: Maharashtra extends lockdown-like restrictions till May 15. Hindustan Times. Published April 29, 2021. Accessed August 27, 2021. https://www.hindustantimes.com/cities/mumbai-news/covid-maharashtra-extends-lockdown-like-restrictions-till-may-15-101619706340267.html
38	Nagaland to impose partial lockdown for a fortnight from April 30. Outlook. https://www.outlookindia.com/newsscroll/nagaland-to-impose-partial-lockdown-for-a-fortnight-from-april-30/2072484. Published April 27, 2021. Accessed June 7, 2021.
39	Nagaland Extends Total Lockdown Till June 11 as Covid-19 Cases Spike. CNN-News 18. https://www.news18.com/news/india/nagaland-extends-total-lockdown-till-june-11-as-covid-19-cases-spike-3787433.html. Published May 28, 2021. Accessed June 7, 2021.
40	Everyone above the age of 18 to be eligible to get vaccine from May 1: Government. The Economic Times. https://economictimes.indiatimes.com/news/india/everyone-above-the-age-of-18-to-be-eligible-to-get-vaccine-from-may-1-government/articleshow/82146974.cms?from=mdr. Published April 20, 2021. Accessed June 7, 2021.
41	Mizoram: Eight-day lockdown imposed in Aizawl, other district headquarters. mint. https://www.livemint.com/news/india/mizoram-eight-day-lockdown-imposed-in-aizawl-other-district-headquarters-11619922863146.html. Published May 2, 2021. Accessed June 7, 2021.
42	Mizoram extends lockdown in Aizawl till June 6. The New Indian Express. https://www.newindianexpress.com/nation/2021/may/29/mizoram-extends-lockdown-in-aizawl-till-june-6-2309255.html. Published May 29, 2021. Accessed June 7, 2021.
43	Punjab imposes lockdown-like curbs till May 15; check out what’s allowed, what’s not. Business Today. https://www.businesstoday.in/coronavirus/punjab-imposes-lockdown-like-curbs-till-may-15-check-out-what-allowed-what-not/story/438098.html. Published May 3, 2021. Accessed June 7, 2021.
44	Debabrata Mohapatra. Covid: Odisha announces 14-day lockdown from May 5. The Times of India. https://timesofindia.indiatimes.com/city/bhubaneswar/14-day-lockdown-in-odisha-from-may-5/articleshow/82352596.cms. Published May 2, 2021. Accessed June 8, 2021.
45	Debabrata Mohapatra. Odisha lockdown news: Lockdown in Odisha extended till June 17. The Times of India. https://timesofindia.indiatimes.com/city/bhubaneswar/lockdown-extended-in-odisha-till-june-17/articleshow/83106749.cms. Published May 31, 2021. Accessed June 7, 2021.
46	Andhra Pradesh Partial Curfew: Partial curfew in Andhra Pradesh for 14 days starting from May 5. The Economic Times. https://economictimes.indiatimes.com/news/india/partial-curfew-in-andhra-pradesh-for-14-days-starting-may-5/articleshow/82368569.cms. Published May 3, 2021. Accessed June 7, 2021.
47	Night curfew in Gujarat till April 30 amid surge in COVID-19 cases. Business Today. https://www.businesstoday.in/coronavirus/night-curfew-in-gujarat-till-april-30-amid-surge-in-covid-19-cases/story/435920.html. Published April 7, 2021. Accessed June 7, 2021.
48	Telangana lockdown for 10 days starting tomorrow. The Economic Times. https://economictimes.indiatimes.com/news/india/covid-19-telangana-announces-10-day-lockdown-from-may-12/articleshow/82546448.cms?from=mdr. Published May 11, 2021. Accessed June 7, 2021.
49	Sharma D. Lockdown-like curbs in Maharashtra till June 1. What’s allowed, what’s not. Hindustan Times. Published May 13, 2021. Accessed August 27, 2021. https://www.hindustantimes.com/cities/mumbai-news/lockdownlike-curbs-in-maharashtra-till-june-1-what-s-allowed-what-s-not-101620894717555.html
50	Maharashtra to compile database of mucormycosis to assess its spread. Hindustan Times. Published May 13, 2021. Accessed August 27, 2021. https://www.hindustantimes.com/cities/mumbai-news/maharashtra-to-compile-database-of-mucormycosis-to-assess-its-spread-101620877579460.html
51	May 23 SKJ, May 23 2021UPDATED:, Ist 2021 20:35. Lockdown in Rajasthan extended till June 8. India Today. Accessed August 26, 2021. https://www.indiatoday.in/coronavirus-outbreak/story/lockdown-in-rajasthan-extended-till-june-8-1806049-2021-05-23
52	Maharashtra districts with poor Covid-19 vaccination coverage to get more doses. Hindustan Times. Published May 27, 2021. Accessed August 27, 2021. https://www.hindustantimes.com/cities/mumbai-news/maharashtra-districts-with-poor-covid-19-vaccination-coverage-to-get-more-doses-101622131785481.html
53	Sabarwal H. Maharashtra announces paediatric task force to prepare for 3rd wave of Covid-19. Hindustan Times. Published May 27, 2021. Accessed August 27, 2021. https://www.hindustantimes.com/cities/mumbai-news/maharashtra-announces-paediatric-task-force-to-prepare-for-3rd-wave-of-covid19-101622107934885.html
54	Gangan SP. Maharashtra government extends lockdown to June 15. Hindustan Times. Published May 31, 2021. Accessed August 27, 2021. https://www.hindustantimes.com/cities/mumbai-news/maharashtra-government-extends-lockdown-to-june-15-101622399442158.html
55	Desk I com N. Himachal Pradesh Extends “Corona Curfew” Till June 14. India News, Breaking News | India.com. Published June 5, 2021. Accessed August 26, 2021. https://www.india.com/news/india/himachal-pradesh-lockdown-2021-news-today-june-5-2021-corona-curfew-extended-till-june-14-shimla-news-jai-ram-thakur-check-details-4718111/
56	Ray M. Maharashtra to bring in 5-level unlock plan from Monday: Rules explained. Hindustan Times. Published June 5, 2021. Accessed August 27, 2021. https://www.hindustantimes.com/cities/mumbai-news/maharashtra-to-bring-in-5-level-unlock-plan-from-monday-rules-explained-101622879112587.html
57	Desk I com N. Lockdown in Madhya Pradesh Extended Till June 15 With Relaxations | Check New Restrictions. India News, Breaking News | India.com. Published June 8, 2021. Accessed August 26, 2021. https://www.india.com/madhya-pradesh/madhya-pradesh-lockdown-unlock-news-today-8-june-2021-lockdown-in-mp-extended-till-june-15-shivraj-singh-chouhan-check-full-list-if-unlock-guidelines-in-ujjain-and-bho…
58	Desk I com N. Rajasthan Unlock: Lockdown Norms Relaxed From Today. Shops And Markets to Open Till 4 PM | Revised Guidelines Here. India News, Breaking News | India.com. Published June 8, 2021. Accessed August 26, 2021. https://www.india.com/news/india/rajasthan-lockdown-news-2021-rajasthan-unlock-lockdown-lifted-norms-relaxed-check-new-guidelines-for-shops-restaurants-travel-full-list-4723199/
59	Bihar Ends Lockdown from Today with Some Restrictions; Here is What’s Open and What’s Closed. News18. Published June 9, 2021. Accessed August 26, 2021. https://www.news18.com/news/india/bihar-lockdown-nitish-kumar-covid-19-coronavirus-patna-3822656.html
60	June 27 DAWJ, June 27 2021UPDATED:, Ist 2021 10:28. Rajasthan govt relaxes curbs as Covid-19 cases dip. Here’s what’s allowed from Monday. India Today. Accessed August 26, 2021. https://www.indiatoday.in/india/rajasthan/story/dip-covid-cases-rajasthan-relaxes-curbs-details-1819893-2021-06-27
61	Kamath N. Covid in Maharashtra: Stricter curbs from Monday. Hindustan Times. Published June 27, 2021. Accessed August 27, 2021. https://www.hindustantimes.com/cities/mumbai-news/covid-in-maharashtra-stricter-curbs-from-monday-101624817587961.html
62	Rajeev M. Restrictions in Telangana extended till July 31. The Hindu. https://www.thehindu.com/news/national/telangana/restrictions-in-telangana-extended-till-july-31/article31961013.ece. Published July 1, 2020. Accessed August 26, 2021.
63	Bhandary S. Schools in non-Covid zones can reopen for Class 8 to 12 from July 15: GR. Hindustan Times. Published July 8, 2021. Accessed August 27, 2021. https://www.hindustantimes.com/cities/mumbai-news/schools-in-non-covid-zones-can-reopen-for-class-8-to-12-from-july-15-gr-101625682860932.html
64	Hardaha R. COVID: Weekend lockdown lifted in Jammu and Kashmir. Published July 25, 2021. Accessed August 26, 2021. https://www.indiatvnews.com/news/india/jammu-kashmir-lockdown-update-covid-unlock-guidelines-weekend-curfew-relaxations-721906
65	Kamath N. Maharashtra set to relax some restrictions this week. Hindustan Times. Published July 25, 2021. Accessed August 27, 2021. https://www.hindustantimes.com/cities/mumbai-news/maharashtra-set-to-relax-some-restrictions-this-week-101627237588717.html
66	Chhattisgarh Lockdown News: Chhattisgarh extends lockdown till August 6 in affected districts | Raipur News - Times of India. Accessed August 26, 2021. https://timesofindia.indiatimes.com/city/raipur/covid-19-chhattisgarh-extends-lockdown-till-august-6-in-affected-districts/articleshow/77200593.cms
67	COVID-19: Jharkhand allows schools to conduct 1X-XII classes; extends lockdown-like curbs. The New Indian Express. Accessed August 26, 2021. https://www.newindianexpress.com/nation/2021/jul/30/covid-19-jharkhand-allows-schools-to-conduct-1x-xii-classes-extends-lockdown-like-curbs-2337812.html
68	Nagaland Extends Coronavirus Lockdown Till August 31 As Cases Rise. NDTV.com. Accessed August 26, 2021. https://www.ndtv.com/india-news/nagaland-extends-coronavirus-lockdown-till-august-31-as-cases-rise-2271590
69	Karnataka extends Covid-19 containment measures till August 16 – Check the new guidelines here. Accessed August 26, 2021. https://www.timesnownews.com/india/article/karnataka-extends-covid-19-containment-measures-till-august-16-check-the-new-guidelines-here/793070
70	Punjab Schools To Reopen For All Classes From August 2. NDTV.com. Accessed August 26, 2021. https://www.ndtv.com/india-news/punjab-schools-to-reopen-for-all-classes-from-august-2-2499567

## Sheet: Table R4
Tables R4. References corresponding to COVID-19 interventions described in Table S3
Reference number	Reference
1	K. Sarkar, Maharashtra to witness night curfew, weekend lockdown from Monday to control Covid-19 surge. A list of all curbs. Hindustan Times (2021), (available at https://www.hindustantimes.com/india-news/maharashtra-to-witness-night-curfew-weekend-lockdown-from-monday-to-control-covid-19-surge-a-list-of-all-curbs-101617540511250.html).
2	P. Singh, Covid-19: Night curfew imposed in Maharashtra from March 28. Hindustan Times (2021), (available at https://www.hindustantimes.com/cities/mumbai-news/covid-19-night-curfew-imposed-in-maharashtra-from-march-28-101616769070432.html).
3	A. Rai, “50 people for weddings, 20 for funerals”: BMC revises Covid-19 restrictions. Hindustan Times (2021), (available at https://www.hindustantimes.com/cities/mumbai-news/50-people-for-weddings-20-for-funerals-bmc-revises-covid-19-restrictions-101615859348072.html).
4	S. Bhandari, Maharashtra announces stricter Covid curbs: Wedding guests limited to 25, 15% attendance in offices (2021), (available at https://www.indiatvnews.com/news/india/maharashtra-lockdown-guidelines-travel-wedding-restrictions-covid-pandemic-latest-news-699418).
5	Covid-19: Malls, restaurants to remain shut in Maharashtra from 8pm-7am; all social gatherings banned. Times India (2021), (available at https://timesofindia.indiatimes.com/india/covid-19-malls-restaurants-to-remain-shut-in-maharashtra-from-8pm-7am-all-social-gatherings-banned/articleshow/81724968.cms).
6	K. Sarkar, Maharashtra switches to ‘Break The Chain’ from ‘Mission Begin Again’ to curb Covid-19 spread. Check full list of curbs. Hindustan Times (2021), (available at https://www.hindustantimes.com/india-news/maharashtra-switches-to-break-the-chain-from-mission-begin-again-to-curb-covid-19-spread-check-full-list-of-restrictions-here-101617550067188.html).
7	A. Deshpande, Maharashtra imposes ‘mini lockdown’ amid rising coronavirus cases. The Hindu (2021), (available at https://www.thehindu.com/news/national/coronavirus-curfew-in-maharashtra-for-15-days-from-april-14-says-uddhav-thackeray/article34313068.ece).
8	Ministry of Home Affairs, “Annexure to Ministry of Home Affairs Order No .40-3/2020-D dated ()24.03.2020” (40-3/2020-D, 2020), (available at https://www.mha.gov.in/sites/default/files/Guidelines.pdf).

## Sheet: Table R5
Tables R5. References corresponding to COVID-19 interventions described in Table S14
Reference number	Reference
1	K. Sarkar, Maharashtra to witness night curfew, weekend lockdown from Monday to control Covid-19 surge. A list of all curbs. Hindustan Times (2021), (available at https://www.hindustantimes.com/india-news/maharashtra-to-witness-night-curfew-weekend-lockdown-from-monday-to-control-covid-19-surge-a-list-of-all-curbs-101617540511250.html).
2	P. Singh, Covid-19: Night curfew imposed in Maharashtra from March 28. Hindustan Times (2021), (available at https://www.hindustantimes.com/cities/mumbai-news/covid-19-night-curfew-imposed-in-maharashtra-from-march-28-101616769070432.html).
3	A. Rai, “50 people for weddings, 20 for funerals”: BMC revises Covid-19 restrictions. Hindustan Times (2021), (available at https://www.hindustantimes.com/cities/mumbai-news/50-people-for-weddings-20-for-funerals-bmc-revises-covid-19-restrictions-101615859348072.html).
4	S. Bhandari, Maharashtra announces stricter Covid curbs: Wedding guests limited to 25, 15% attendance in offices (2021), (available at https://www.indiatvnews.com/news/india/maharashtra-lockdown-guidelines-travel-wedding-restrictions-covid-pandemic-latest-news-699418).
5	Covid-19: Malls, restaurants to remain shut in Maharashtra from 8pm-7am; all social gatherings banned. Times India (2021), (available at https://timesofindia.indiatimes.com/india/covid-19-malls-restaurants-to-remain-shut-in-maharashtra-from-8pm-7am-all-social-gatherings-banned/articleshow/81724968.cms).
6	K. Sarkar, Maharashtra switches to ‘Break The Chain’ from ‘Mission Begin Again’ to curb Covid-19 spread. Check full list of curbs. Hindustan Times (2021), (available at https://www.hindustantimes.com/india-news/maharashtra-switches-to-break-the-chain-from-mission-begin-again-to-curb-covid-19-spread-check-full-list-of-restrictions-here-101617550067188.html).
